# Supplementary material for: Under-Reporting of Adverse Drug Reactions in Finland and Healthcare Professionals’ Perspectives on How to Improve Reporting
Source: Healthcare (Basel). 2022 May 31;10(6):1015. doi: 10.3390/healthcare10061015 (PMC9222550; doi:10.3390/healthcare10061015)
Supplement: Supplementary file 1 [file healthcare-10-01015-s001.zip]

Archive with 1 entries (1 files):
- healthcare-1709638-supplementary.pdf
